# Supplementary material for: Maximal Sum of Metabolic Exchange Fluxes Outperforms Biomass Yield as a Predictor of Growth Rate of Microorganisms
Source: PLoS One. 2014 May 27;9(5):e98372. doi: 10.1371/journal.pone.0098372 (PMC4035307; doi:10.1371/journal.pone.0098372)
Supplement: File S2 — Supplementary raw data files, and Table S2 (containing details on organisms in ds66). (XLSX) [file pone.0098372.s002.xlsx]

## Sheet: Fig2(a-c)_raw
	a.					b.					c.
	ds66:					ds18:					ds57:
	org	sumex	biomass	growth rate (1/h)		org/medium	sumex	biomass	growth rate (1/h)		experiment:	sumex	biomass	growth rate (1/h)
	Dehalococcoides ethenogenes 195	-1.05	4.34917	0.0364814		agroIMM	484.34	52.0728	0.08515		ackAkgA	443.916	5.28101	0.62
	Thiomicrospira crunogena XCL-2	15.997	3.96994	0.693147		agroIMM-gt	506.081	0	0.05465		ackAkgB	443.916	5.28101	0.6
	Mycoplasma genitalium G-37	41.42	1.1521	0.0577623		agroIMMxt	640.795	72.4456	0.23235		ackGluA	851.633	5.28101	0.83
	Anaplasma marginale str. St. Maries	-1.462	4.65795	0.0320901		bacillusIMM	1126.39	85.5083	0.31535		ackGluB	851.633	5.28101	0.81
	Borrelia burgdorferi B31	224.47	3.56485	0.173287		bacillusIMM-gt	811.165	56.022	0.13195		ackLacA	469.59	3.47934	0.71
	Bifidobacterium longum NCC2705	338.701	11.3899	0.459038		bacillusIMMxt	1316.64	107.858	0.31655		ackLacB	469.59	3.47934	0.72
	Coxiella burnetii RSA 493	71.8	8.83874	0.0866434		ecoliIMM	956.272	96.7242	0.1672		ackMalA	466.316	4.63912	0.62
	Gluconobacter oxydans 621H	473.882	8.08581	0.737391		ecoliIMM-gt	658.409	91.9956	0.0414		ackMalB	466.316	4.63912	0.61
	Blochmannia floridanus	93.049	11.7268	0.0192541		ecoliIMMxt	1155.44	99.5287	0.1542		frdAkgA	443.916	5.28101	0.6
	Aquifex aeolicus VF5	47.341	7.97493	0.385082		listeriaIMM	418.504	36.3879	0.0920333		frdAkgB	443.916	5.28101	0.6
	Helicobacter pylori 26695	583.893	23.2821	0.288811		listeriaIMM-gt	233.333	3.18634e-12	0		frdGluA	851.633	5.28101	0.89
	Streptococcus pneumoniae TIGR4	1503.1	31.2889	1.38629		listeriaIMMxt	418.464	36.7573	0.2126		frdGluB	851.633	5.28101	0.87
	Carboxydothermus hydrogenoformans Z-2901	843.463	24.0389	0.346574		pseudomonasIMM	1710.22	91.0593	0.4835		frdGlyA	619.59	3.47934	0.87
	Thermotoga maritima MSB8	165.512	21.0498	0.577623		pseudomonasIMM-gt	1526.77	84.6263	0.578133		frdGlyB	619.59	3.47934	0.86
	Mycoplasma pulmonis UAB CTIP	-3.556	22.0217	0.462098		pseudomonasIMMxt	1710.22	91.0593	0.3588		frdLacA	469.59	3.47934	0.69
	Legionella pneumophila subsp. pneumophila str. Philadelphia 1	824.482	24.9074	0.210045		serratiaIMM	2113.27	39.9082	0.4545		frdLacB	469.59	3.47934	0.71
	Xylella fastidiosa 9a5c	149.609	16.4571	0.135116		serratiaIMM-gt	2113.24	39.9082	0.24685		pckAkgA	443.916	5.28101	0.54
	Neisseria gonorrhoeae FA 1090	484.807	25.0426	1.19508		serratiaIMMxt	2272.64	39.9082	0.39925		pckAkgB	443.916	5.28101	0.58
	Campylobacter jejuni subsp. jejuni NCTC 11168	163.187	26.605	0.462098							pckAkgC	443.916	5.28101	0.58
	Chlamydia trachomatis D/UW-3/CX	-5.474	23.1574	0.0288811							pckGluA	851.633	5.28101	0.87
	Leifsonia xyli subsp. xyli str. CTCB07	392.53	45.9649	0.138629							pckGluB	851.633	5.28101	0.86
	Symbiobacterium thermophilum IAM 14863	1001.44	33.8318	0.165035							pckMalA	466.316	4.63912	0.58
	Bdellovibrio bacteriovorus HD100	8.304	21.9446	0.495105							pckMalB	466.316	4.63912	0.59
	Zymomonas mobilis subsp. mobilis ZM4	35.69	21.809	0.346574							pckMalC	466.316	4.63912	0.62
	Pseudomonas putida KT2440	3011.01	78.8407	0.630134							pckRibA	743.916	5.28101	0.6
	Bordetella pertussis Tohama I	698.851	46.8622	0.182407							pckRibB	743.916	5.28101	0.6
	Lactococcus lactis subsp. lactis Il1403	1905.68	63.7665	0.99021							ppcAkgA	443.916	5.28101	0.59
	Lactobacillus plantarum WCFS1	2326.8	80.7092	0.433217							ppcAkgB	443.916	5.28101	0.58
	Bacteroides fragilis YCH46	327.856	27.9928	1.10023							ppcGluA	851.633	5.28101	0.59
	Clostridium tetani E88	869.076	56.418	1.38629							ppcGluB	851.633	5.28101	0.6
	Salinibacter ruber DSM 13855	622.576	20.7435	0.0495105							ppcMalA	466.316	4.63912	0.62
	Clostridium acetobutylicum ATCC 824	3174.71	83.7807	1.19508							ppcMalB	466.316	4.63912	0.62
	Mannheimia succiniciproducens MBEL55E	3824.38	87.3624	1.15525							ppcRibA	743.916	5.28101	0.62
	Anaeromyxobacter dehalogenans 2CP-C	1862.04	72.9149	0.0753421							ppcRibB	743.916	5.28101	0.6
	Francisella tularensis subsp. tularensis Schu 4	1143.45	57.3433	0.231049							tpiGluA	851.633	5.28101	0.51
	Caulobacter crescentus CB15	520.228	36.291	0.462098							tpiGluB	851.633	5.28101	0.52
	Nitrosomonas europaea ATCC 19718	-3.056	41.2582	0.0374674							tpiLacA	469.59	3.47934	0.8
	Francisella tularensis subsp. novicida U112	942.783	59.8094	0.231049							tpiLacB	469.59	3.47934	0.76
	Nocardia farcinica IFM 10152	421.519	53.1712	0.231049							tpiMalA	466.316	4.63912	0
	Staphylococcus aureus subsp. aureus N315	4237.89	94.77	1.73287							tpiMalB	466.316	4.63912	0
	Methylococcus capsulatus str. Bath	303.247	55.5177	0.370667							tpiSucA	431.022	4.63912	0
	Streptomyces coelicolor A3(2)	1573.64	94.3374	0.315067							tpiSucB	431.022	4.63912	0
	Corynebacterium glutamicum ATCC 13032	1084.5	64.5235	0.577623							wtakg	443.916	5.28101	0.43
	Listeria innocua Clip11262	5420.69	93.9811	1.15525							wtglu	851.633	5.28101	0.75
	Pseudoalteromonas haloplanktis TAC125	2334.97	48.7601	1.38629							wtglyc	619.59	3.47934	0.51
	Rhodopseudomonas palustris CGA009	826.952	69.2637	0.0770164							wtlac	469.59	3.47934	0.72
	Methylobacillus flagellatus KT	362.593	75.99	0.346574							wtmal	466.316	4.63912	0.53
	Rubrobacter xylanophilus DSM 9941	1090.7	70.6648	0.180038							wtrib	743.916	5.28101	0.57
	Brucella melitensis 16M	1132.72	72.784	0.346574							wtsuc	431.022	4.63912	0.47
	Vibrio cholerae O395	5308	127.301	3.46574							zwfGluA	851.633	5.28101	0.7
	Burkholderia pseudomallei K96243	3851.18	99.4957	0.693147							zwfGluB	851.633	5.28101	0.82
	Ralstonia solanacearum GMI1000	4737.74	135.812	0.173287							zwfGlyA	619.59	3.47934	0.78
	Vibrio parahaemolyticus RIMD 2210633	4518.05	118.726	3.46574							zwfGlyB	619.59	3.47934	0.81
	Yersinia pestis CO92	5537.02	103.466	0.554518							zwfMalA	466.316	4.63912	0.64
	Mycobacterium tuberculosis H37Rv	629.793	69.4074	0.0364814							zwfMalB	466.316	4.63912	0.65
	Bradyrhizobium japonicum USDA 110	1933.39	107.23	0.0346574							zwfRibA	743.916	5.28101	0.62
	Bacillus subtilis subsp. subtilis str. 168	9405.22	211.692	1.61197							zwfRibB	743.916	5.28101	0.62
	Sinorhizobium meliloti 1021	6909.98	202.847	0.462098
	Listeria monocytogenes EGD-e	5022.01	87.9414	0.693147
	Bacillus anthracis str. Ames	5441.88	171.227	1.38629
	Photobacterium profundum SS9	4932.2	156.058	0.277259
	Photorhabdus luminescens subsp. laumondii TTO1	4390.99	116.463	1.38629
	Vibrio cholerae O1 biovar eltor str. N16961	5444.62	134.481	3.46574
	Salmonella typhimurium LT2	9072.62	229.012	1.73287
	Escherichia coli K12	9153.59	250.177	1.98042
	Shewanella oneidensis MR-1	3551.65	91.3203	1.05022

## Sheet: Fig2(d)_raw
		correlations of metrics vs. growth rate:
		rhos				pvals (highlighted red if <=0.05)
metric		ds66	ds18	ds57		ds66	ds18	ds57
Maximize ATP maintenance per squared flux unit		0.25053	-0.39236	0		0.0425	0.10729	1
Maximize biomass under limited carbon molar uptake		0.3319	0.17234	-0.18839		0.00647	0.49261	0.18553
Reactions count		0.43887	0.3668	-0.42318		0.000228	0.13433	0.0019751
Maximize biomass under limited nitrogen molar uptake		0.34614	-0.069143	0.20844		0.0044	0.78594	0.14215
Minimize sum of squared flux values		0.085889	0.34073	0.14168		0.493	0.16647	0.32133
Maximize biomass under limited phosphate molar uptake		0.3475	0.27967	-0.02207		0.00425	0.26005	0.87783
Count of uptake exchange reactions		0.53815	0.12854	0		3.16e-06	0.61124	1
Count of all exchange reactions		0.52647	0.17243	0		5.61e-06	0.49386	1
Maximize biomass per squared flux unit		0.39494	0.5356	-0.21126		0.00103	0.023769	0.1367
Codon usage bias		0.75401	0.01	0		2.71e-13	0.969215	1
Maximize biomass		0.47759	0.293997	0.0117275		5.01e-05	0.236344	0.934903
Maximize ATP maintenance reaction		0.29364	0.56996	0		0.0167	0.01353	1
Maximize sum of network flux		0.40388	0.41714	0.073998		0.000713	0.085024	0.60581
*¥Maximize biomass with all critical uptake metabolites limited		0.4856	0.50357	0.089611		4.58e-05	0.058187	0.53174
§Maximize molar carbon consumption per biomass unit		0.483	0.70279	0.15008		4e-05	0.0015839	0.29317
Maximal sum of exchange fluxes (SUMEX)		0.5771	0.8033	0.53		3.9243e-07	5.9521e-05	2.2329e-05

## Sheet: fig3_raw
	org	aerobic_category	obligate fermenter?	growthrate (1/h)	sumex	maxH+ (original restrictive bound of 1000 on h+ production)	maxH+ (bound raised to infinity)	biomass
	Bifidobacterium longum NCC2705	Anaerobic	no	0.459038	338.701	99.0742	99.0742	11.3899
	Bacteroides fragilis YCH46	Anaerobic	no	1.10023	327.856	41.1601	41.1601	27.9928
	Clostridium tetani E88	Anaerobic	no	1.38629	869.076	554.784	554.784	56.418
	Clostridium acetobutylicum ATCC 824	Anaerobic	no	1.19508	3174.71	1000	2157.72	83.7807
	Mycoplasma pulmonis UAB CTIP	Facultative	no	0.462098	-3.556	-1.13382	-1.13382	22.0217
	Mycoplasma genitalium G-37	Facultative	no	0.0577623	41.42	-0.0238059	-0.0238059	1.1521
	Streptococcus pneumoniae TIGR4	Facultative	no	1.38629	1503.1	-0.2743	-0.2743	31.2889
	Borrelia burgdorferi B31	Microaerophilic	no	0.173287	224.47	150.114	150.114	3.56485
	Lactobacillus plantarum WCFS1	Facultative	no, unless added heme and menaquinone	0.433217	2326.8	1000	1449.15	80.7092
	Burkholderia pseudomallei K96243	Aerobic	thought yes	0.693147	3851.18	1000	3076.52	99.4957
	Thiomicrospira crunogena XCL-2	Aerobic	yes	0.693147	15.997	-2.49996	-2.49996	3.96994
	Gluconobacter oxydans 621H	Aerobic	yes	0.737391	473.882	299.659	299.659	8.08581
	Helicobacter pylori 26695	Aerobic	yes	0.288811	583.893	198.59	198.59	23.2821
	Legionella pneumophila subsp. pneumophila str. Philadelphia 1	Aerobic	yes	0.210045	824.482	261.402	261.402	24.9074
	Xylella fastidiosa 9a5c	Aerobic	yes	0.135116	149.609	32.2275	32.2275	16.4571
	Neisseria gonorrhoeae FA 1090	Aerobic	yes	1.19508	484.807	251.078	251.078	25.0426
	Chlamydia trachomatis D/UW-3/CX	Aerobic	yes	0.0288811	-5.474	-2.12142	-2.12142	23.1574
	Leifsonia xyli subsp. xyli str. CTCB07	Aerobic	yes	0.138629	392.53	367.712	367.712	45.9649
	Bdellovibrio bacteriovorus HD100	Aerobic	yes	0.495105	8.304	-0.245771	-0.245771	21.9446
	Pseudomonas putida KT2440	Aerobic	yes	0.630134	3011.01	1000	1491.93	78.8407
	Bordetella pertussis Tohama I	Aerobic	yes	0.182407	698.851	450.057	450.057	46.8622
	Salinibacter ruber DSM 13855	Aerobic	yes	0.0495105	622.576	440.759	440.759	20.7435
	Francisella tularensis subsp. tularensis Schu 4	Aerobic	yes	0.231049	1143.45	360.275	360.275	57.3433
	Caulobacter crescentus CB15	Aerobic	yes	0.462098	520.228	350.167	350.167	36.291
	Nitrosomonas europaea ATCC 19718	Aerobic	yes	0.0374674	-3.056	-2.5	-2.5	41.2582
	Francisella tularensis subsp. novicida U112	Aerobic	yes	0.231049	942.783	417.036	417.036	59.8094
	Nocardia farcinica IFM 10152	Aerobic	yes	0.231049	421.519	366.756	366.756	53.1712
	Methylococcus capsulatus str. Bath	Aerobic	yes	0.370667	303.247	69.1245	69.1245	55.5177
	Streptomyces coelicolor A3(2)	Aerobic	yes	0.315067	1573.64	588.929	588.929	94.3374
	Pseudoalteromonas haloplanktis TAC125	Aerobic	yes	1.38629	2334.97	1000	1280.99	48.7601
	Rubrobacter xylanophilus DSM 9941	Aerobic	yes	0.180038	1090.7	719.094	719.094	70.6648
	Brucella melitensis 16M	Aerobic	yes	0.346574	1132.72	787.53	787.53	72.784
	Ralstonia solanacearum GMI1000	Aerobic	yes	0.173287	4737.74	1000	4755.3	135.812
	Mycobacterium tuberculosis H37Rv	Aerobic	yes	0.0364814	629.793	274.057	274.057	69.4074
	Bradyrhizobium japonicum USDA 110	Aerobic	yes	0.0346574	1933.39	1000	3108.55	107.23
	Sinorhizobium meliloti 1021	Aerobic	yes	0.462098	6909.98	1000	5439.28	202.847
	Dehalococcoides ethenogenes 195	Anaerobic	yes	0.0364814	-1.05	-2.5	-2.5	4.34917
	Carboxydothermus hydrogenoformans Z-2901	Anaerobic	yes	0.346574	843.463	197.335	197.335	24.0389
	Thermotoga maritima MSB8	Anaerobic	yes	0.577623	165.512	60.8644	60.8644	21.0498
	Mannheimia succiniciproducens MBEL55E	Anaerobic	yes	1.15525	3824.38	1000	2900.24	87.3624
	Methylobacillus flagellatus KT	Anaerobic	yes	0.346574	362.593	79.353	79.353	75.99
	Anaplasma marginale str. St. Maries	Facultative	yes	0.0320901	-1.462	-1.00497	-1.00497	4.65795
	Zymomonas mobilis subsp. mobilis ZM4	Facultative	yes	0.346574	35.69	49.5339	49.5339	21.809
	Coxiella burnetii RSA 493	Facultative	yes	0.0866434	71.8	50.0363	50.0363	8.83874
	Rhodopseudomonas palustris CGA009	Facultative	yes	0.0770164	826.952	775.236	775.236	69.2637
	Corynebacterium glutamicum ATCC 13032	Facultative	yes	0.577623	1084.5	702.546	702.546	64.5235
	Anaeromyxobacter dehalogenans 2CP-C	Facultative	yes	0.0753421	1862.04	903.221	903.221	72.9149
	Lactococcus lactis subsp. lactis Il1403	Facultative	yes	0.99021	1905.68	938.044	938.044	63.7665
	Shewanella oneidensis MR-1	Facultative	yes	1.05022	3551.65	1000	3071.17	91.3203
	Staphylococcus aureus subsp. aureus N315	Facultative	yes	1.73287	4237.89	1000	2859.73	94.77
	Photorhabdus luminescens subsp. laumondii TTO1	Facultative	yes	1.38629	4390.99	1000	2934.46	116.463
	Vibrio parahaemolyticus RIMD 2210633	Facultative	yes	3.46574	4518.05	1000	3011.24	118.726
	Photobacterium profundum SS9	Facultative	yes	0.277259	4932.2	1000	3576.93	156.058
	Listeria monocytogenes EGD-e	Facultative	yes	0.693147	5022.01	1000	1472.71	87.9414
	Vibrio cholerae O395	Facultative	yes	3.46574	5308	1000	3706.73	127.301
	Listeria innocua Clip11262	Facultative	yes	1.15525	5420.69	1000	2606.15	93.9811
	Bacillus anthracis str. Ames	Facultative	yes	1.38629	5441.88	1000	4729.7	171.227
	Vibrio cholerae O1 biovar eltor str. N16961	Facultative	yes	3.46574	5444.62	1000	3773.76	134.481
	Yersinia pestis CO92	Facultative	yes	0.554518	5537.02	1000	4008.73	103.466
	Salmonella typhimurium LT2	Facultative	yes	1.73287	9072.62	1000	8800.95	229.012
	Escherichia coli K12	Facultative	yes	1.98042	9153.59	1000	8410.24	250.177
	Bacillus subtilis subsp. subtilis str. 168	Facultative	yes	1.61197	9405.22	1000	7896.52	211.692
	Aquifex aeolicus VF5	Microaerophilic	yes	0.385082	47.341	-2.5	-2.5	7.97493
	Campylobacter jejuni subsp. jejuni NCTC 11168	Microaerophilic	yes	0.462098	163.187	48.9908	48.9908	26.605
	Symbiobacterium thermophilum IAM 14863	Microaerophilic	yes	0.165035	1001.44	457.212	457.212	33.8318
	Blochmannia floridanus	unknown	yes	0.0192541	93.049	33.5763	33.5763	11.7268

## Sheet: ds18_raw_growthcurves
	IMM_E	IMM_P	IMM_L	IMM_E	IMM_B	IMM_P	IMM_L	IMM_A	IMM_L	IMM_A	IMM_LA	IMM_S	IMM_EB	IMM_EA	IMM_BP	IMM_BL	IMM_BA	IMM_PA	IMM_AS	IMM_LA	IMM_LS	IMM_EC	IMM_EL	IMM_EP	IMM_PL	IMM_S	IMM_P	IMM_B	IMM_SP	IMM_SB
	IMM	IMM	IMM	IMM	IMM	IMM	IMM	IMM	IMM	IMM	IMM	IMM	IMM	IMM	IMM	IMM	IMM	IMM	IMM	IMM	IMM	IMM	IMM	IMM	IMM	IMM	IMM	IMM	IMM	IMM
	E	P	L	E	B	P	L	A	L	A	LA	S	EB	EA	BP	BL	BA	PA	AS	LA	LS	EC	EL	EP	PL	S	P	B	SP	SB
	0.156333	0.165	0.176333	0.155	0.174333	0.156	0.178	0.155333	0.162333	0.17075	0.17425	0.206	0.163	0.146	0.172667	0.177667	0.168	0.153	0.178667	0.160667	0.198	0.183667	0.171	0.1558	0.164333	0.13825	0.14475	0.1525	0.139	0.15375
	0.155667	0.168667	0.175333	0.154667	0.174333	0.159333	0.175333	0.160667	0.164083	0.174667	0.177	0.218667	0.164333	0.153667	0.177333	0.177333	0.166333	0.157333	0.190333	0.164333	0.206	0.192333	0.172833	0.157	0.165	0.14125	0.14675	0.152	0.13975	0.15725
	0.157	0.173333	0.174667	0.157667	0.178333	0.164	0.173	0.164333	0.165833	0.178917	0.180167	0.238	0.167	0.156667	0.183667	0.179667	0.166667	0.162	0.202	0.167	0.215667	0.205	0.173667	0.1586	0.166667	0.1465	0.14975	0.1515	0.144	0.16225
	0.159333	0.178333	0.173667	0.161	0.183667	0.171	0.174	0.165	0.167667	0.181917	0.18375	0.263	0.170333	0.159333	0.192667	0.182333	0.169	0.165	0.218667	0.166	0.23	0.22	0.174	0.1616	0.169167	0.1545	0.1545	0.14975	0.1525	0.17025
	0.161667	0.183333	0.172667	0.164	0.191	0.182667	0.175	0.166667	0.170083	0.187417	0.188667	0.291667	0.174667	0.162	0.204	0.186	0.168667	0.173333	0.236667	0.167333	0.247	0.237667	0.174833	0.166	0.171833	0.16025	0.1595	0.15	0.16025	0.172
	0.163667	0.188667	0.175667	0.168	0.198667	0.199667	0.175333	0.170333	0.172	0.191583	0.192667	0.322667	0.179	0.166	0.216333	0.190333	0.170333	0.182333	0.258	0.168333	0.260333	0.259333	0.176	0.1698	0.175333	0.17175	0.16825	0.1495	0.1705	0.17825
	0.166	0.201	0.176667	0.172	0.205667	0.220667	0.175667	0.173667	0.174667	0.19575	0.196667	0.36	0.183	0.167	0.232	0.195	0.174	0.191333	0.281667	0.173667	0.276667	0.280333	0.176667	0.1752	0.179	0.18525	0.177	0.149	0.18575	0.187
	0.169	0.225	0.176667	0.176	0.216333	0.249	0.176	0.177	0.17775	0.200167	0.200833	0.399333	0.187	0.169	0.251	0.199	0.177	0.201333	0.316333	0.165	0.301	0.303333	0.177667	0.1836	0.185	0.205	0.19475	0.14875	0.211	0.1985
	0.173	0.255333	0.176667	0.181333	0.228333	0.285333	0.176667	0.180667	0.18	0.204167	0.205833	0.428667	0.193	0.172	0.273667	0.204	0.182	0.214	0.329667	0.166667	0.330667	0.328	0.178833	0.1944	0.195	0.2305	0.22375	0.1485	0.24575	0.215
	0.176667	0.291333	0.175667	0.186667	0.242	0.315667	0.177	0.185	0.184417	0.207	0.212167	0.447667	0.199667	0.177	0.293333	0.210667	0.188667	0.228333	0.355667	0.166667	0.365667	0.359667	0.181833	0.2094	0.207	0.2635	0.2595	0.1485	0.29	0.238
	0.180667	0.326	0.176667	0.192	0.257667	0.337667	0.178	0.187	0.188583	0.210417	0.217917	0.467	0.206667	0.183667	0.307667	0.219	0.195333	0.249	0.374667	0.168	0.396667	0.386333	0.185	0.2282	0.224333	0.30375	0.304	0.149	0.34375	0.2675
	0.185667	0.349667	0.176667	0.198333	0.276333	0.353667	0.18	0.191	0.19225	0.213917	0.224583	0.487667	0.215667	0.190333	0.317	0.230667	0.205333	0.279333	0.389333	0.169	0.415333	0.404333	0.187	0.2538	0.247833	0.34375	0.32975	0.14975	0.374	0.302
	0.191	0.365	0.177667	0.205667	0.296	0.367667	0.181667	0.194333	0.193583	0.217333	0.231	0.509333	0.225667	0.196	0.326667	0.240333	0.216	0.298667	0.406667	0.173667	0.432	0.421	0.188667	0.2842	0.272	0.3845	0.34775	0.1515	0.398	0.34375
	0.196333	0.376667	0.178	0.215	0.316	0.38	0.183333	0.198667	0.19725	0.220917	0.237583	0.530333	0.237	0.202667	0.337333	0.255333	0.228	0.313333	0.424667	0.174333	0.451333	0.439	0.190833	0.3156	0.301833	0.42075	0.3615	0.154	0.423	0.37475
	0.203667	0.386667	0.178	0.224	0.331333	0.389667	0.186	0.203333	0.202333	0.223917	0.2445	0.552667	0.249333	0.209333	0.346333	0.268667	0.242	0.324333	0.442333	0.177333	0.471667	0.460333	0.193833	0.3368	0.3275	0.451	0.3695	0.15675	0.447	0.396
	0.212667	0.392333	0.179667	0.232667	0.348667	0.397667	0.189	0.208	0.205417	0.2275	0.251833	0.576	0.264	0.218333	0.355667	0.286	0.257333	0.335667	0.462	0.181667	0.490667	0.480333	0.196167	0.355	0.3495	0.47875	0.3795	0.161	0.46925	0.4115
	0.221667	0.399667	0.18	0.243	0.361667	0.404667	0.191667	0.214667	0.206	0.230417	0.259417	0.598333	0.279667	0.227	0.36	0.305667	0.268	0.344667	0.480333	0.185	0.509333	0.501333	0.201167	0.3688	0.363	0.50625	0.39	0.167	0.49425	0.427
	0.232	0.406	0.181	0.253	0.371	0.410333	0.196333	0.218333	0.208417	0.233083	0.267833	0.621667	0.295667	0.237	0.368333	0.326333	0.278	0.355667	0.503	0.19	0.529333	0.522333	0.206333	0.381	0.374	0.533	0.39925	0.17425	0.51975	0.44425
	0.243	0.410333	0.182333	0.263333	0.378667	0.414333	0.200333	0.221667	0.210917	0.235583	0.276083	0.644333	0.310667	0.246333	0.372	0.345	0.287333	0.366333	0.524667	0.195667	0.550667	0.543667	0.213333	0.387	0.385167	0.55825	0.40675	0.18225	0.54325	0.4615
	0.255667	0.415333	0.183333	0.274	0.383667	0.418333	0.202	0.226667	0.213583	0.237917	0.284417	0.665667	0.323667	0.256667	0.378	0.361667	0.293333	0.373333	0.546667	0.198	0.573	0.566333	0.219333	0.3938	0.3905	0.583	0.413	0.1945	0.5675	0.47875
	0.268333	0.419	0.185	0.285333	0.384	0.422333	0.205333	0.231333	0.217833	0.240583	0.2925	0.689333	0.337667	0.266333	0.382667	0.377	0.297	0.379	0.567333	0.205333	0.595333	0.587	0.2265	0.4008	0.3935	0.6095	0.41825	0.20925	0.59075	0.49525
	0.280333	0.423333	0.189333	0.297667	0.386333	0.425	0.206667	0.236	0.21975	0.242417	0.299583	0.711	0.352667	0.274333	0.387667	0.395	0.300333	0.382667	0.588667	0.214	0.618	0.608667	0.2355	0.409	0.406	0.63675	0.423	0.22775	0.615	0.51275
	0.293333	0.425	0.189667	0.309333	0.387333	0.428	0.213	0.240667	0.22275	0.244833	0.30725	0.731333	0.366	0.282	0.391667	0.409333	0.302667	0.385667	0.608333	0.220333	0.642	0.628333	0.244667	0.4186	0.404	0.66375	0.42775	0.25075	0.639	0.53175
	0.306	0.429	0.192	0.321333	0.389333	0.431333	0.215	0.243667	0.225833	0.247	0.313583	0.753	0.379	0.290333	0.396	0.420667	0.307667	0.388667	0.622667	0.226667	0.665333	0.645333	0.254833	0.4288	0.406167	0.691	0.43275	0.27725	0.66325	0.54975
	0.318667	0.432	0.194667	0.335333	0.388	0.434667	0.215333	0.247333	0.229333	0.248917	0.319083	0.775	0.391333	0.299667	0.396	0.428667	0.300333	0.391333	0.645667	0.233333	0.689333	0.664	0.265833	0.4394	0.4095	0.715	0.4385	0.30925	0.6845	0.568
	0.332	0.435	0.198333	0.349667	0.39	0.439	0.220333	0.249667	0.231917	0.251083	0.324667	0.795667	0.402333	0.314	0.399667	0.433667	0.301	0.393333	0.666333	0.241333	0.713333	0.683667	0.275667	0.45	0.4185	0.7415	0.44675	0.34675	0.70575	0.58575
	0.346333	0.438667	0.201667	0.364333	0.391333	0.446	0.220667	0.253	0.233917	0.253583	0.32975	0.817333	0.413333	0.318	0.401333	0.438333	0.299	0.395667	0.688333	0.248667	0.739	0.703667	0.284833	0.4612	0.423167	0.76525	0.4555	0.3755	0.726	0.6035
	0.361333	0.444	0.206333	0.378	0.393667	0.452667	0.221	0.255	0.237083	0.25575	0.335417	0.838	0.424333	0.327	0.402	0.442667	0.296	0.397667	0.707	0.256333	0.760333	0.724667	0.295333	0.4724	0.426333	0.7845	0.4655	0.3945	0.74625	0.62125
	0.376	0.449667	0.208	0.389333	0.394	0.457667	0.228	0.256667	0.239167	0.257667	0.34075	0.854333	0.435333	0.336	0.405667	0.447	0.299333	0.4	0.734	0.262	0.783333	0.745333	0.306167	0.4842	0.434333	0.80275	0.47425	0.4125	0.7665	0.639
	0.388667	0.455	0.213333	0.400333	0.396333	0.460667	0.226333	0.258667	0.2415	0.260083	0.346083	0.868667	0.445667	0.345333	0.409667	0.452	0.298667	0.402	0.739333	0.268	0.804333	0.766	0.3175	0.4966	0.440667	0.81875	0.4805	0.43025	0.7855	0.6565
	0.399667	0.458667	0.216333	0.411333	0.397667	0.462333	0.229667	0.260333	0.244583	0.261583	0.351167	0.885333	0.456333	0.355333	0.410667	0.456333	0.302	0.403667	0.762	0.271	0.825	0.786	0.328667	0.5092	0.445333	0.8345	0.4845	0.4465	0.80575	0.674
	0.410333	0.461	0.223	0.422	0.399	0.464667	0.236333	0.261667	0.247167	0.264083	0.356583	0.907	0.466667	0.365	0.417333	0.460667	0.298333	0.405667	0.780333	0.275333	0.845667	0.806333	0.341	0.522	0.457	0.851	0.48625	0.46225	0.8245	0.6915
	0.421667	0.465333	0.230333	0.431333	0.402667	0.465667	0.236667	0.262	0.249417	0.26625	0.362417	0.923667	0.476667	0.374667	0.416	0.465	0.299333	0.407	0.801333	0.278333	0.860333	0.826	0.3535	0.5354	0.465167	0.8665	0.488	0.47725	0.842	0.7085
	0.432333	0.467667	0.235333	0.442	0.407	0.467667	0.24	0.262667	0.25225	0.268333	0.367833	0.941	0.487333	0.384333	0.419	0.469333	0.300333	0.408667	0.821667	0.292333	0.868667	0.843	0.366333	0.5484	0.474833	0.8815	0.48925	0.4895	0.85825	0.7255
	0.442333	0.470333	0.245667	0.451667	0.410333	0.469	0.241333	0.263667	0.254417	0.270083	0.372917	0.954333	0.497333	0.393667	0.427667	0.474667	0.298667	0.410667	0.845333	0.286	0.879	0.856333	0.379333	0.5612	0.483333	0.89675	0.49025	0.50175	0.86725	0.74225
	0.452667	0.474333	0.254	0.461667	0.414333	0.470667	0.243333	0.264333	0.25725	0.272083	0.377917	0.962	0.508	0.404	0.428333	0.478333	0.295333	0.411667	0.863333	0.289	0.891333	0.867333	0.394	0.575	0.493833	0.911	0.4905	0.51225	0.8755	0.759
	0.463333	0.478333	0.265667	0.471333	0.418	0.472667	0.247333	0.265667	0.259417	0.274	0.383083	0.973333	0.519	0.414	0.43	0.483333	0.294	0.413333	0.891333	0.292667	0.902667	0.880333	0.408167	0.5878	0.503167	0.92325	0.491	0.522	0.88375	0.78325
	0.473333	0.483667	0.276	0.481333	0.421667	0.474333	0.248	0.266667	0.261083	0.275667	0.387667	0.985333	0.529	0.423667	0.428	0.488	0.299333	0.414667	0.91	0.296667	0.912667	0.895333	0.421833	0.6008	0.512167	0.935	0.4925	0.53075	0.89125	0.793
	0.484333	0.487	0.288	0.491333	0.425333	0.476333	0.252333	0.267333	0.262417	0.277417	0.392333	0.994667	0.540333	0.433333	0.437333	0.493333	0.305667	0.416333	0.918667	0.299333	0.934	0.917667	0.434	0.6136	0.521667	0.9405	0.49325	0.53925	0.9035	0.8095
	0.494667	0.49	0.297667	0.5	0.428	0.478333	0.254333	0.268	0.265083	0.278917	0.396917	1.00067	0.551667	0.442667	0.437	0.497333	0.305333	0.417333	0.927333	0.303333	0.944667	0.933	0.4455	0.6268	0.534667	0.9475	0.494	0.546	0.90675	0.825
	0.504667	0.492333	0.307333	0.51	0.432	0.480333	0.258667	0.269	0.26625	0.280667	0.401333	1.006	0.562	0.452	0.437333	0.502667	0.303333	0.418333	0.939667	0.306667	0.951667	0.942667	0.459333	0.6392	0.545833	0.95675	0.496	0.555	0.91325	0.83675
	0.516	0.495667	0.311333	0.519667	0.436333	0.482	0.263333	0.27	0.268833	0.2825	0.406	1.006	0.572333	0.462	0.440333	0.507	0.307	0.419667	0.955	0.311333	0.954667	0.948333	0.472167	0.652	0.560333	0.96475	0.498	0.56125	0.91975	0.84425
	0.526	0.497	0.312333	0.528	0.441	0.484	0.264667	0.271	0.27025	0.2845	0.410417	1.00733	0.583333	0.471667	0.444333	0.513	0.313667	0.421333	0.964333	0.313667	0.956667	0.953	0.485667	0.6638	0.574	0.97925	0.49925	0.56775	0.92625	0.851
	0.536333	0.499	0.317	0.537667	0.444333	0.486	0.264667	0.271333	0.270667	0.285	0.414333	1.00633	0.593667	0.481	0.449667	0.517333	0.318	0.422333	0.959333	0.316	0.956	0.954667	0.497	0.6754	0.5895	0.98825	0.5015	0.5735	0.93275	0.86125
	0.546667	0.500333	0.318	0.546333	0.449333	0.488333	0.266333	0.272	0.272	0.286667	0.418833	1.00733	0.604	0.490333	0.449667	0.522667	0.310333	0.423333	0.961333	0.319667	0.955667	0.955	0.51	0.6858	0.604667	0.9945	0.503	0.5795	0.9445	0.87575
	0.556	0.501	0.319667	0.555333	0.453	0.490333	0.271333	0.273	0.274583	0.288083	0.423583	1.00867	0.614	0.499333	0.452667	0.528	0.316667	0.424333	0.962333	0.322667	0.955333	0.954667	0.523333	0.696	0.620167	0.9975	0.505	0.58425	0.95475	0.8865
	0.566333	0.502333	0.321333	0.564	0.456333	0.491667	0.272	0.273667	0.276333	0.290083	0.428083	1.00767	0.623667	0.508333	0.456	0.533	0.314	0.425	0.968667	0.326	0.954667	0.953667	0.536	0.7056	0.636833	0.99975	0.50625	0.59	0.9595	0.893
	0.576333	0.503333	0.323667	0.572	0.460667	0.494333	0.28	0.274333	0.276167	0.291333	0.432167	1.00667	0.634	0.517	0.457	0.539	0.317	0.427	0.973333	0.329333	0.953667	0.953	0.548833	0.7148	0.653333	0.99975	0.5075	0.5945	0.963	0.8955
	0.586	0.504667	0.325	0.580333	0.465	0.496667	0.278	0.275	0.274833	0.293167	0.4365	1.00533	0.643667	0.525667	0.461333	0.545667	0.319667	0.428	0.975	0.333	0.952667	0.953	0.563167	0.7236	0.67	1.00025	0.50975	0.5995	0.96375	0.89525
	0.594	0.505667	0.326333	0.589	0.467667	0.499	0.284	0.275333	0.2755	0.294417	0.441	1.00433	0.653333	0.534	0.465	0.551	0.333333	0.429333	0.973333	0.336333	0.952	0.952333	0.578333	0.7322	0.687167	0.99975	0.51125	0.60425	0.9635	0.8945
	0.602333	0.506333	0.327667	0.596333	0.471	0.500667	0.287333	0.275667	0.27725	0.295583	0.445333	1.00367	0.662667	0.542	0.467	0.556667	0.337667	0.430333	0.966333	0.339333	0.951333	0.951333	0.5905	0.7392	0.704333	0.9995	0.5135	0.6085	0.9625	0.8935
	0.610667	0.507333	0.328667	0.603333	0.476333	0.502	0.286333	0.276333	0.278833	0.296833	0.44925	1.002	0.672333	0.549667	0.468333	0.562	0.341667	0.431	0.970667	0.342333	0.95	0.95	0.603833	0.7464	0.721833	0.9995	0.515	0.6125	0.961	0.89325
	0.619	0.508667	0.330667	0.610333	0.48	0.503667	0.291667	0.277333	0.28125	0.298417	0.453917	1.002	0.681333	0.557667	0.466	0.568333	0.34	0.432	0.967667	0.345667	0.949333	0.949333	0.6165	0.753	0.739333	0.99875	0.51675	0.61775	0.959	0.8925
	0.625333	0.509	0.332	0.617	0.481333	0.505	0.290667	0.277667	0.282833	0.29925	0.457417	1.002	0.689333	0.564667	0.468	0.575	0.333667	0.433	0.962667	0.349333	0.948333	0.948333	0.632667	0.7586	0.757667	0.99775	0.51875	0.62225	0.957	0.89125
	0.632333	0.51	0.333667	0.624333	0.485667	0.506667	0.297333	0.278333	0.285417	0.300583	0.46225	1.00233	0.698333	0.571667	0.471	0.581333	0.335	0.434	0.968	0.352667	0.948	0.947333	0.647667	0.764	0.776	0.99725	0.52075	0.62675	0.95525	0.8905
	0.640333	0.511667	0.335	0.629667	0.491667	0.508667	0.297333	0.278667	0.28725	0.301583	0.4665	1.00067	0.707	0.578333	0.472333	0.587333	0.338667	0.435333	0.963	0.356	0.946667	0.947	0.663	0.7684	0.794167	0.99575	0.5225	0.63075	0.95325	0.88925
	0.647	0.512333	0.335667	0.635333	0.492667	0.509667	0.304	0.279333	0.291167	0.303417	0.470833	0.999667	0.715	0.585333	0.476667	0.593667	0.337	0.436	0.967333	0.359	0.946333	0.946333	0.683	0.7724	0.812833	0.9945	0.5245	0.63375	0.95125	0.888
	0.653	0.513	0.337333	0.641	0.497	0.511333	0.300667	0.279667	0.292083	0.304167	0.474833	0.998333	0.722667	0.591333	0.481667	0.601	0.337333	0.437	0.954	0.362333	0.945333	0.945	0.728833	0.7754	0.832	0.99375	0.52675	0.63825	0.94925	0.88675
	0.657667	0.513	0.339333	0.645667	0.499333	0.512333	0.303667	0.28	0.295417	0.304917	0.478417	0.998667	0.730333	0.597333	0.481	0.607333	0.342667	0.438333	0.958	0.365667	0.944667	0.944667	0.719	0.7786	0.851	0.99275	0.52825	0.64075	0.948	0.886
	0.662	0.514667	0.340333	0.652667	0.503333	0.516	0.307333	0.280333	0.29725	0.305917	0.482417	0.997	0.739	0.603333	0.492333	0.612667	0.351	0.440667	0.957333	0.369	0.944667	0.944	0.727833	0.7796	0.870667	0.99175	0.53025	0.64425	0.94625	0.8845
	0.666	0.515	0.341667	0.657	0.506	0.516667	0.311667	0.281	0.298583	0.306917	0.4865	0.996667	0.744667	0.608667	0.492667	0.619333	0.346667	0.440667	0.953333	0.372	0.943667	0.942667	0.767333	0.7802	0.889	0.99075	0.5315	0.64775	0.945	0.883
	0.670667	0.515	0.342667	0.659667	0.510333	0.517667	0.31	0.282	0.300917	0.308333	0.49075	0.996667	0.751	0.614	0.493667	0.626	0.347	0.442	0.943	0.375333	0.943333	0.942333	0.7785	0.7786	0.906667	0.99025	0.53325	0.65175	0.94325	0.8825
	0.674333	0.515333	0.343667	0.662667	0.513667	0.519	0.311	0.282	0.3035	0.30975	0.495417	0.995333	0.758	0.618667	0.498667	0.633333	0.358667	0.443	0.961	0.379	0.942667	0.941333	0.785833	0.7766	0.924167	0.98975	0.53525	0.65475	0.94225	0.8815
	0.678	0.514667	0.344333	0.666	0.516333	0.520333	0.318	0.282333	0.305167	0.310333	0.498417	0.994667	0.763333	0.623667	0.496	0.639667	0.357667	0.443667	0.962	0.381667	0.941333	0.940667	0.772167	0.7738	0.943167	0.9895	0.537	0.658	0.941	0.88075
	0.68	0.515667	0.346333	0.669667	0.520333	0.521333	0.316667	0.283	0.307083	0.3115	0.502167	0.994333	0.769667	0.627667	0.500667	0.646667	0.359667	0.444667	0.956333	0.384667	0.941	0.94	0.776	0.7712	0.962	0.98875	0.53875	0.66175	0.94	0.87975
	0.675333	0.515	0.347333	0.671	0.522333	0.522333	0.322667	0.283333	0.309	0.312333	0.50575	0.992333	0.774333	0.631333	0.502	0.653667	0.366667	0.445333	0.953333	0.388333	0.939333	0.939667	0.792333	0.7678	0.979333	0.98875	0.53975	0.66575	0.9395	0.87925
	0.676667	0.515	0.347667	0.672	0.525667	0.522333	0.323	0.284	0.310667	0.313333	0.509917	0.991333	0.78	0.635	0.507333	0.663	0.367667	0.445667	0.965333	0.391	0.938667	0.939667	0.795	0.764	0.996	0.9885	0.5415	0.6655	0.93875	0.8785
	0.679667	0.515667	0.348333	0.666667	0.528333	0.523333	0.323	0.284	0.312417	0.314083	0.513583	0.990667	0.783667	0.638667	0.509667	0.670333	0.360333	0.447	0.963	0.394	0.938	0.938333	0.796833	0.7602	1.012	0.98825	0.54275	0.66975	0.938	0.8775
	0.680333	0.516	0.349	0.663667	0.532333	0.524333	0.327333	0.285	0.314167	0.315	0.516917	0.99	0.788	0.641667	0.510667	0.678	0.371667	0.447667	0.942	0.398	0.937	0.938	0.8005	0.7574	1.02883	0.988	0.544	0.671	0.937	0.8765
	0.678333	0.516	0.349667	0.658333	0.534667	0.525333	0.326	0.285	0.315917	0.316333	0.519917	0.990333	0.791333	0.645	0.516	0.684667	0.37	0.448667	0.956333	0.400667	0.936	0.938	0.803167	0.753	1.04417	0.988	0.545	0.67325	0.9365	0.876
	0.678	0.516667	0.351333	0.658333	0.538333	0.527333	0.332333	0.286	0.317917	0.317333	0.52375	0.989	0.793	0.647667	0.512667	0.691333	0.371333	0.45	0.951667	0.403667	0.935667	0.937667	0.808	0.7498	1.0605	0.98725	0.546	0.67725	0.93575	0.875
	0.676333	0.516667	0.351333	0.658333	0.540667	0.528	0.331667	0.286	0.318833	0.317917	0.527	0.988	0.796333	0.65	0.513667	0.696333	0.378333	0.452333	0.952333	0.406667	0.934667	0.937667	0.811	0.7456	1.07533	0.98725	0.5475	0.68	0.93575	0.87425
	0.673667	0.517667	0.352333	0.658	0.544667	0.531667	0.335	0.286333	0.32	0.318667	0.53025	0.988	0.798	0.652	0.521	0.699	0.382333	0.452667	0.950667	0.41	0.934333	0.936667	0.814167	0.7418	1.08867	0.98725	0.549	0.68125	0.9355	0.874
	0.669667	0.517667	0.355	0.655667	0.549	0.532333	0.337667	0.287	0.321333	0.319667	0.532667	0.987	0.798667	0.653667	0.518667	0.704333	0.383333	0.453667	0.958333	0.413333	0.933333	0.94	0.815667	0.7384	1.0995	0.98725	0.54925	0.68175	0.93525	0.87375
	0.663333	0.518	0.353667	0.654	0.551333	0.533667	0.337	0.287	0.322333	0.320583	0.53525	0.985667	0.799333	0.654667	0.523667	0.709	0.383	0.454667	0.944667	0.416333	0.932333	0.936	0.816	0.7336	1.10467	0.987	0.54975	0.684	0.93475	0.8735
	0.657667	0.519	0.354	0.651667	0.553667	0.535	0.338333	0.288	0.32375	0.32175	0.538917	0.985667	0.798667	0.655667	0.521667	0.715667	0.397	0.455667	0.949333	0.419333	0.931333	0.936333	0.817833	0.7296	1.108	0.98725	0.55075	0.68575	0.935	0.873
	0.652	0.519333	0.354333	0.649667	0.557	0.536333	0.344	0.288	0.324833	0.322333	0.541083	0.986	0.795667	0.656	0.528	0.719667	0.393667	0.456667	0.947333	0.422333	0.930333	0.936	0.821333	0.7264	1.1105	0.98725	0.55125	0.68775	0.93475	0.8725
	0.647	0.520333	0.355667	0.646667	0.560333	0.537333	0.343667	0.289	0.326083	0.323167	0.544	0.985	0.789	0.656333	0.531667	0.724333	0.388333	0.457333	0.948	0.425	0.929	0.936	0.824833	0.7226	1.1125	0.9875	0.5515	0.68975	0.935	0.8725
	0.639333	0.521	0.356333	0.643333	0.563	0.538333	0.345667	0.289	0.327083	0.324083	0.546333	0.985333	0.777667	0.656	0.527	0.728667	0.403	0.458	0.940333	0.428	0.928	0.935333	0.825	0.7192	1.1135	0.9875	0.5525	0.692	0.9355	0.87225
	0.633	0.522333	0.356333						0.32825	0.32525	0.5495												0.825833	0.7162	1.11567	0.9875	0.55275	0.6935	0.93525	0.8715
	0.625	0.523333	0.357667						0.329167	0.325667	0.551083												0.826667	0.713	1.11683	0.9875	0.55325	0.69525	0.936	0.87125
	0.617667	0.523667	0.359						0.330333	0.326583	0.553833												0.826667	0.71	1.11867	0.98825	0.55375	0.696	0.936	0.87075
	0.609667	0.525	0.358333						0.331	0.327667	0.55575												0.824833	0.707	1.11933	0.989	0.55425	0.6955	0.93725	0.87025
	0.602667	0.526333	0.358333						0.332167	0.328333	0.557833												0.824833	0.7044	1.12033	0.98875	0.555	0.7	0.93725	0.86975
	0.595333	0.526667	0.359667						0.332833	0.329417	0.560167												0.824167	0.7018	1.12117	0.989	0.5555	0.70075	0.938	0.87
	0.587333	0.527667	0.359333						0.333583	0.3305	0.56175												0.821	0.6988	1.12217	0.9895	0.5565	0.7025	0.939	0.87025
	0.579667	0.527333	0.360667						0.334583	0.33125	0.5635												0.819167	0.6964	1.123	0.98975	0.55675	0.70525	0.93975	0.87
	0.571	0.528333	0.36						0.335833	0.332583	0.565917												0.815833	0.6934	1.123	0.99	0.55725	0.70525	0.9405	0.87
	0.564	0.529	0.361						0.337333	0.333917	0.5675												0.813167	0.69	1.124	0.9905	0.55825	0.706	0.9415	0.87
	0.557	0.529667	0.361333						0.33825	0.3345	0.569083												0.810167	0.6864	1.12417	0.99075	0.558	0.70725	0.9425	0.86975
	0.550333	0.530667	0.361333						0.339333	0.33575	0.572833												0.806167	0.6806	1.1245	0.991	0.55825	0.71125	0.9435	0.8705
	0.544333	0.531667	0.362333						0.340583	0.336917	0.573667												0.8025	0.677	1.12467	0.99175	0.55925	0.71025	0.9445	0.8705
									0.3405	0.337667	0.57575															0.9915	0.55925	0.71125	0.94575	0.87025
									0.3415	0.33875	0.576917															0.992	0.55975	0.71325	0.94725	0.87
									0.342667	0.340333	0.577667															0.99175	0.56175	0.71525	0.9485	0.8705
																										0.992	0.56125	0.718	0.94975	0.87
																										0.9925	0.56175	0.72025	0.95125	0.86975
																										0.9925	0.5625	0.721	0.9525	0.86925
																										0.9925	0.56275	0.72325	0.954	0.86925
																										0.9925	0.56325	0.7235	0.95525	0.8695

## Sheet: ds18_growthrate_calculation
1. logged data.
2. subtracted the starting value (to shift each curve down to the x axis)
																NOGROW		NOGROW		NOGROW
			Growth rates (1/h)		0.0439		0.0654		0.1387		0.1252		0.0641		0.0187		inf		inf		inf		0.6158		0.5783		0.5403		0.2323		0.2614		0.1384		0.3263		0.346		0.2871		0.1542		0.1129		0.3123		0.3825		0.3351
					'IMM-gt_A_1'		'IMM-gt_A_2'		'IMM-gt_B_3'		'IMM-gt_B_4'		'IMM-gt_E_5'		'IMM-gt_E_6'		'IMM-gt_L_7'		'IMM-gt_L_8'		'IMM-gt_L_9'		'IMM-gt_P_10'		'IMM-gt_P_11'		'IMM-gt_P_12'		'IMM-gt_S_13'		'IMM-gt_S_14'		'IMMxt_A_15'		'IMMxt_A_16'		'IMMxt_B_17'		'IMMxt_B_18'		'IMMxt_E_19'		'IMMxt_L_20'		'IMMxt_L_21'		'IMMxt_P_22'		'IMMxt_P_23'
					1		2		3		4		5		6		7		8		9		10		11		12		13		14		15		16		17		18		19		20		21		22		23
				medium	IMM-gt		IMM-gt		IMM-gt		IMM-gt		IMM-gt		IMM-gt		IMM-gt		IMM-gt		IMM-gt		IMM-gt		IMM-gt		IMM-gt		IMM-gt		IMM-gt		IMMxt		IMMxt		IMMxt		IMMxt		IMMxt		IMMxt		IMMxt		IMMxt		IMMxt
				organism:	A		A		B		B		E		E		L		L		L		P		P		P		S		S		A		A		B		B		E		L		L		P		P
..	..	..	..	..	..	..	..	..	..	..	..	..	..	..	..	..	..	..	..	..	..	..	..	..	..	..	..	..	..	..	..	..	..	..	..	..	..	..	..	..	..	..	..	..	..	..	..	..	..
				0.75	-0.0125932	2.25	0.0265396	7	0.0999722	5	-0.00832182	1.5	-0.0125788	1.25	-0.0047847	0	0	0	0	0	0					2.25	0.202197	2.25	0.150079	2.75	0.240385	4.75	0.338113	1.5	0.195823	3.75	0.220007	1.75	0.176518	3.25	0.150339			1.25	0.149357
				1	0.00340716	2.5	0.038374	7.25	0.120893	5.25	0.0137176	1.75	-0.00626961	1.5	-0.00238949	0.25	-0.0186385	0.25	-0.0190696	0.25	-0.0209067					2.5	0.28136	2.5	0.192481	3	0.292426	5	0.367725	1.75	0.261887	4	0.279257	2	0.239116	3.5	0.177062			1.5	0.197199	1.5	0.156679	1.5	0.208527
				1.25	0.0169209	2.75	0.0523929	7.5	0.143412	5.5	0.04325	2	0.00312013	1.75	0	0.5	-0.0346856	0.5	-0.0316053	0.5	-0.0138891					2.75	0.379932	2.75	0.245218	3.25	0.351499	5.25	0.396485	2	0.340411	4.25	0.34949	2.25	0.307328	3.75	0.214877	7.5	0.112854	1.75	0.263605	1.75	0.219593	1.75	0.277722
				1.5	0.0269377	3	0.0685038	7.75	0.173325	5.75	0.0537764	2.25	0.0139645	2	0.00238379	0.75	-0.0317487	0.75	-0.0316053	0.75	-0.00230149					3	0.492165	3	0.308257	3.5	0.414482	5.5	0.424441	2.25	0.426289	4.5	0.428319	2.5	0.366961	4	0.243753	7.75	0.136293	2	0.342434	2	0.30151	2	0.359028
				1.75	0.0368551	3.25	0.0910781	8	0.202368	6	0.0821654	2.5	0.0246926	2.25	0.00476191	1	-0.0332161	1	-0.0281709	1	-0.00460831	1	-0.00862074			3.25	0.638457	3.25	0.384086	3.75	0.463529	5.75	0.454073	2.5	0.496424	4.75	0.517515	2.75	0.445478	4.25	0.281001	8	0.166714	2.25	0.428643	2.25	0.40293	2.25	0.447931
				2	0.0520893	3.5	0.113154	8.25	0.236143	6.25	0.119623	2.75	0.0398215	2.5	0.00950126	1.25	-0.0376311	1.25	-0.0281709	1.25	-0.00692044	1.25	0.0461298			3.5	0.853282	3.5	0.453178	4	0.528067	6	0.487569	2.75	0.590436	5	0.611612	3	0.529123	4.5	0.320433	8.25	0.190767	2.5	0.498973	2.5	0.511838	2.5	0.519835
				2.25	0.0520893	3.75	0.13047	8.5	0.272379	6.5	0.155728	3	0.059153	2.75	0.0118625	1.5	-0.0420657	1.5	-0.0293144	1.5	-0.0162228	1.5	0.178978			3.75	0.995428	3.75	0.526888	4.25	0.60663	6.25	0.519979	3	0.684533	5.25	0.713081	3.25	0.602557	4.75	0.36847	8.5	0.216039	2.75	0.593268	2.75	0.630463	2.75	0.616418
				2.5	0.0638984	4	0.139018	8.75	0.310778	6.75	0.197401	3.25	0.0967296	3	0.0189131	1.75	-0.0405853	1.75	-0.0293144	1.75	-0.0162228	1.75	0.399246	1.75	0.148667			4	0.584621	4.5	0.683591	6.5	0.553577	3.25	0.755566	5.5	0.814156	3.5	0.676023	5	0.401421	8.75	0.238947	3	0.687554			3	0.712224
				2.75	0.0776771	4.25	0.1496	9	0.352695	7	0.246083	3.5	0.116393	3.25	0.0189131	2	-0.0346856	2	-0.0304592	2	-0.0162228	2	0.600266	2	0.250517			4.25	0.627587	4.75	0.747357	6.75	0.588212			5.75	0.888618	3.75	0.737184	5.25	0.441141	9	0.273197	3.25	0.758544			3.25	0.782866
				3	0.0891895	4.5	0.166302	9.25	0.397646	7.25	0.261088	3.75	0.124703	3.5	0.023586	2.25	-0.0509943	2.25	-0.0304592	2.25	-0.0209067	2.25	0.692432	2.25	0.377978			4.5	0.673257	5	0.81093	7	0.623744							5.5	0.477842	9.25	0.301415	3.5	0.817168
				3.25	0.0995416	4.75	0.184764	9.5	0.446661			4	0.135678	3.75	0.0282372	2.5	-0.0630245	2.5	-0.0304592	2.5	-0.0232569			2.5	0.536801			4.75	0.72226	5.25	0.883139	7.25	0.660038							5.75	0.516138	9.5	0.335207
				3.5	0.110806	5	0.202891					4.25	0.146532	4	0.0305547	2.75	-0.0706176	2.75	-0.0281709	2.75	-0.0232569			2.75	0.734161			5	0.774031	5.5	0.956765	7.5	0.695061							6	0.562724	9.75	0.370953
				3.75	0.121946	5.25	0.224609					4.5	0.162597	4.25	0.0351736	3	-0.073671	3	-0.0327528	3	-0.0232569			3	0.838717			5.25	0.823254	5.75	1.00962	7.75	0.728899							6.25	0.605916
				4	0.135946									4.5	0.0397713	3.25	-0.079806	3.25	-0.0385099	3.25	-0.0279739									6	1.05888	8	0.7652							6.5	0.643509
				4.25	0.14681									4.75	0.0420623	3.5	-0.079806	3.5	-0.0419801	3.5	-0.0303407											8.25	0.80023							6.75	0.680967
				4.5	0.157558									5	0.051174	3.75	-0.0782687	3.75	-0.0454624	3.75	-0.0303407											8.5	0.834075							7	0.717072
														5.25	0.0556988	4	-0.0690943	4	-0.0477907	4	-0.0350913											8.75	0.87163							7.25	0.754199
														5.5	0.0602034	4.25	-0.0767338	4.25	-0.0536352	4.25	-0.0374751											9	0.907826							7.5	0.791095
														5.75	0.0669223	4.5	-0.0767338	4.5	-0.0536352	4.5	-0.0374751											9.25	0.945738							7.75	0.833014
														6	0.069152	4.75	-0.0660548	4.75	-0.0559826	4.75	-0.0446608											9.5	0.982265							8	0.873247
														6.25	0.0758113	5	-0.0660548	5	-0.0595141	5	-0.0446608											9.75	1.01889							8.25	0.913866
														6.5	0.0802263	5.25	-0.0645385	5.25	-0.0630581	5.25	-0.0518984											10	1.05288							8.5	0.949159
														6.75	0.0802263	5.5	-0.0569913	5.5	-0.0654278	5.5	-0.0543227											10.25	1.08576							8.75	0.981434
														7	0.0911793	5.75	-0.0554887	5.75	-0.0666148	5.75	-0.0567528											10.5	1.11884							9	1.00741
														7.25	0.097694	6	-0.0569913	6	-0.0725707	6	-0.0616309
														7.5	0.102014	6.25	-0.0509943	6.25	-0.0737662	6.25	-0.0616309
														7.75	0.112732	6.5	-0.0495006	6.5	-0.079765	6.5	-0.0689929
														8	0.116987	6.75	-0.0524902	6.75	-0.0773611	6.75	-0.0689929
														8.25	0.119108	7	-0.0524902	7	-0.0809691	7	-0.0764095
														8.5	0.123336	7.25	-0.0554887	7.25	-0.0858	7.25	-0.0764095
														8.75	0.127547	7.5	-0.0706176	7.5	-0.0882242	7.5	-0.0838815
														9	0.13383	7.75	-0.0767338	7.75	-0.0785623	7.75	-0.0863846
														9.25	0.137996	8	-0.0813456	8	-0.0809691	8	-0.0863846
																8.25	-0.0828877	8.25	-0.074963	8.25	-0.0939318
																8.5	-0.0782687	8.5	-0.0606941	8.5	-0.0939318
																8.75	-0.0706176	8.75	-0.0713767	8.75	-0.0939318
																9	-0.0706176	9	-0.074963	9	-0.101536
																9.25	-0.0706176	9.25	-0.0701841	9.25	-0.101536
																9.5	-0.0660548	9.5	-0.0785623	9.5	-0.101536
																9.75	-0.0584962	9.75	-0.0654278	9.75	-0.104084
																10	-0.0539883	10	-0.0642423	10	-0.109199
																10.25	-0.0600034	10.25	-0.0701841	10.25	-0.109199
																10.5	-0.0615128	10.5	-0.0689929	10.5	-0.111767
																10.75	-0.0675734	10.75	-0.0666148	10.75	-0.111767
																11	-0.0706176	11	-0.0689929	11	-0.119509
																11.25	-0.0721431	11.25	-0.0536352	11.25	-0.119509
																11.5	-0.0767338	11.5	-0.0583356	11.5	-0.122103
																11.75	-0.0782687	11.75	-0.0548082	11.75	-0.122103
																12	-0.0813456	12	-0.0583356	12	-0.119509
																12.25	-0.0813456	12.25	-0.0571584	12.25	-0.122103
																12.5	-0.0859789	12.5	-0.0583356	12.5	-0.124703
																12.75	-0.087528	12.75	-0.0571584	12.75	-0.124703
																13	-0.0906336	13	-0.0618754	13	-0.124703
																13.25	-0.0890796	13.25	-0.0689929	13.25	-0.127311
																13.5	-0.0906336	13.5	-0.0630581	13.5	-0.129925
																13.75	-0.0921901	13.75	-0.0571584	13.75	-0.132547
																14	-0.0906336	14	-0.0606941	14	-0.135175
																14.25	-0.0968739	14.25	-0.0583356	14.25	-0.135175
																14.5	-0.0968739	14.5	-0.0618754	14.5	-0.129925
																14.75	-0.10158	14.75	-0.0559826	14.75	-0.132547
																15	-0.100009	15	-0.0678031	15	-0.132547
																15.25	-0.0984401	15.25	-0.0666148	15.25	-0.132547
																15.5	-0.10158	15.5	-0.0654278	15.5	-0.143101
																15.75	-0.103153	15.75	-0.0642423	15.75	-0.13781
																16	-0.103153	16	-0.0606941	16	-0.135175
																16.25	-0.107889	16.25	-0.0713767	16.25	-0.13781
																16.5	-0.109472	16.5	-0.0737662	16.5	-0.132547
																16.75	-0.106308	16.75	-0.0618754	16.75	-0.13781
																17	-0.114238	17	-0.0737662	17	-0.135175
																17.25	-0.112647	17.25	-0.0630581	17.25	-0.127311
																17.5	-0.114238	17.5	-0.0678031	17.5	-0.129925
																17.75	-0.119027	17.75	-0.0689929	17.75	-0.111767
																18	-0.119027	18	-0.0642423	18	-0.119509
																18.25	-0.117428	18.25	-0.0571584	18.25	-0.114341
																18.5	-0.122232	18.5	-0.0654278	18.5	-0.106638
																18.75	-0.125447	18.75	-0.0713767	18.75	-0.109199
																19	-0.128673	19	-0.0725707	19	-0.127311
																19.25	-0.13029	19.25	-0.0737662	19.25	-0.109199
																19.5	-0.131909	19.5	-0.0773611	19.5	-0.116921
																19.75	-0.133531	19.75	-0.0737662	19.75	-0.116921
																20	-0.136783	20	-0.0785623	20	-0.106638
																20.25	-0.138413	20.25	-0.0870114	20.25	-0.119509
																20.5	-0.136783	20.5	-0.0821746	20.5	-0.106638
																20.75	-0.140046	20.75	-0.0858	20.75	-0.111767
																21	-0.143319	21	-0.0930904	21	-0.119509
																21.25	-0.146603	21.25	-0.0870114	21.25	-0.114341
																21.5	-0.146603	21.5	-0.0809691	21.5	-0.106638
																21.75	-0.14825	21.75	-0.0785623	21.75	-0.111767
																22	-0.14825	22	-0.0918717	22	-0.0989951
[truncated: 39 more columns]

## Sheet: Table_S2-ds66_orgs
TABLE S2: Description of ds66
Description of the 66 organisms that were used in the article. Biomass and doubling times are for growth in an optimal environment. (The doubling times are from (Vieira-Silva and Rocha, 2010)).
(Yellow = obligate fermenters; orange = respirers)
	Name		Seed ID		Doubling time (h)			Able to respire?	Source:
	Mycoplasma genitalium G-37		Core243273_1		12			no	http://www.sciencemag.org/site/feature/data/genomes/270-5235-397.pdf
	Borrelia burgdorferi B31		Core224326_1		4			no	http://www.ncbi.nlm.nih.gov/pmc/articles/PMC2327290/
	Bifidobacterium longum NCC2705		Core206672_1		1.51			no	http://download.springer.com/static/pdf/666/art%253A10.1007%252FPL00000796.pdf?auth66=1365180015_306731e1350b5db448d94613ebafce8f&ext=.pdf
	Streptococcus pneumoniae TIGR4		Core170187_1		0.5			no	http://www.sciencemag.org/content/293/5529/498.short
	Mycoplasma pulmonis UAB CTIP		Core272635_1		1.5			no	http://jcm.asm.org/content/5/3/378.full.pdf
	Bacteroides fragilis YCH46		Core295405_3		0.63			no	http://www.anaesthetist.com/icu/infect/bacteria/anaerobe/Findex.htm#bfrag.htm
	Clostridium tetani E88		Core212717_1		0.5			no	http://bioweb.uwlax.edu/bio203/s2008/unrein_bren/nutrition.htm
	Clostridium acetobutylicum ATCC 824		Core272562_1		0.58			no	http://microbewiki.kenyon.edu/index.php/Clostridium_acetobutylicum
	Lactobacillus plantarum WCFS1		Core220668_1		1.6			no, unless added heme & menaquinone	http://www.microbialcellfactories.com/content/8/1/28
	Burkholderia pseudomallei K96243		Core272560_3		1			thought yes	http://www.sciencedirect.com/science/article/pii/S0022283603001220; http://microbewiki.kenyon.edu/index.php/Burkholderia_pseudomallei
	Dehalococcoides ethenogenes 195		Core243164_3		19			yes	http://www.ncbi.nlm.nih.gov/pubmed/16885302
	Thiomicrospira crunogena XCL-2		Core39765_1		1			yes	http://www.plosbiology.org/article/info%3Adoi%2F10.1371%2Fjournal.pbio.0040383
	Anaplasma marginale str. St. Maries		Core234826_3		21.6			yes	http://microbewiki.kenyon.edu/index.php/Anaplasma_marginale
	Coxiella burnetii RSA 493		Core227377_1		8			yes	http://www.pnas.org/content/100/9/5455.full.pdf+html
	Gluconobacter oxydans 621H		Core290633_1		0.94			yes	http://docserv.uni-duesseldorf.de/servlets/DerivateServlet/Derivate-14784/2010-01-25%20Druckversion%20Dissertation%20Tanja%20Hanke%20PDF-A-1b-RGB.pdf
	Blochmannia floridanus		Core203907_1		36			yes	http://onlinelibrary.wiley.com/doi/10.1111/j.1462-2920.2008.01808.x/full
	Aquifex aeolicus VF5		Core224324_1		1.8			yes	http://microbewiki.kenyon.edu/index.php/Aquifex_aeolicus
	Helicobacter pylori 26695		Core85962_1		2.4			yes	http://www.ncbi.nlm.nih.gov/pubmed/10378416
	Carboxydothermus hydrogenoformans Z-2901		Core246194_3		2			yes	http://www.ncbi.nlm.nih.gov/pmc/articles/PMC535181/pdf/0937-04.pdf
	Thermotoga maritima MSB8		Core243274_1		1.2			yes	http://en.wikipedia.org/wiki/Thermotoga_maritima
	Legionella pneumophila subsp. pneumophila str. Philadelphia 1		Core272624_3		3.3			yes	http://www.ncbi.nlm.nih.gov/pubmed/8896348
	Xylella fastidiosa 9a5c		Core160492_1		5.13			yes	http://www.ncbi.nlm.nih.gov/pmc/articles/PMC187531/
	Neisseria gonorrhoeae FA 1090		Core242231_4		0.58			yes	http://www.ncbi.nlm.nih.gov/pubmed/16164557
	Campylobacter jejuni subsp. jejuni NCTC 11168		Core192222_1		1.5			yes	http://jb.asm.org/content/184/15/4187.abstract
	Chlamydia trachomatis D/UW-3/CX		Core272561_1		24			yes	http://www.ncbi.nlm.nih.gov/pubmed/9784136?dopt=Abstract
	Leifsonia xyli subsp. xyli str. CTCB07		Core281090_3		5			yes	http://microbewiki.kenyon.edu/index.php/Leifsonia_xyli
	Symbiobacterium thermophilum IAM 14863		Core292459_1		4.2			yes	http://nar.oxfordjournals.org/content/32/16/4937.long
	Bdellovibrio bacteriovorus HD100		Core264462_1		1.4			yes	http://www.ncbi.nlm.nih.gov/pubmed/4570779
	Zymomonas mobilis subsp. mobilis ZM4		Core264203_3		2			yes	http://aem.asm.org/content/early/2012/05/30/AEM.00733-12.full.pdf
	Pseudomonas putida KT2440		Core160488_1		1.1			yes
	Bordetella pertussis Tohama I		Core257313_1		3.8			yes	http://microbewiki.kenyon.edu/index.php/Bordetella_pertussis
	Lactococcus lactis subsp. lactis Il1403		Core272623_1		0.7			yes	http://jb.asm.org/content/183/15/4509.abstract
	Salinibacter ruber DSM 13855		Core309807_5		14			yes	http://microbewiki.kenyon.edu/index.php/Salinibacter_ruber
	Mannheimia succiniciproducens MBEL55E		Core221988_1		0.6			yes	http://onlinelibrary.wiley.com/doi/10.1002/bit.21433/pdf
	Anaeromyxobacter dehalogenans 2CP-C		Core290397_13		9.2			yes	http://microbewiki.kenyon.edu/index.php/Anaeromyxobacter_dehalogenans
	Francisella tularensis subsp. tularensis Schu 4		Core177416_3		3			yes	http://iai.asm.org/content/77/10/4429.full
	Caulobacter crescentus CB15		Core190650_1		1.5			yes	http://mic.sgmjournals.org/content/42/2/301.full.pdf+html
	Nitrosomonas europaea ATCC 19718		Core228410_1		18.5			yes	http://www.ncbi.nlm.nih.gov/pmc/articles/PMC216490/
	Francisella tularensis subsp. novicida U112		Core401614_5		3			yes	http://iai.asm.org/content/77/10/4429.full
	Nocardia farcinica IFM 10152		Core247156_1		3			yes	http://www.pnas.org/content/101/41/14925.short
	Staphylococcus aureus subsp. aureus N315		Core158879_1		0.4			yes	http://www.ncbi.nlm.nih.gov/pmc/articles/PMC279304/
	Methylococcus capsulatus str. Bath		Core243233_4		1.87			yes	http://link.springer.com/article/10.1007%2FBF00446873?LI=true
	Streptomyces coelicolor A3(2)		Core100226_1		2.2			yes	http://www-06.all-portland.net/bst/033/0210/0330210.pdf
	Corynebacterium glutamicum ATCC 13032		Core196627_4		1.2			yes	http://www.ncbi.nlm.nih.gov/pubmed/12948635
	Listeria innocua Clip11262		Core272626_1		0.6			yes	http://microbewiki.kenyon.edu/index.php/Listeria
	Pseudoalteromonas haloplanktis TAC125		Core326442_4		0.5			yes	http://link.springer.com/article/10.1007%2Fs00792-012-0453-0?LI=true
	Rhodopseudomonas palustris CGA009		Core258594_1		9			yes	http://genome.jgi-psf.org/rhopa/rhopa.home.html
	Methylobacillus flagellatus KT		Core265072_7		2			yes	http://www.sciencedirect.com/science/article/pii/S0003986101926682#
	Rubrobacter xylanophilus DSM 9941		Core266117_6		3.85			yes	http://ijs.sgmjournals.org/content/46/2/460.full.pdf+html
	Brucella melitensis 16M		Core224914_1		2			yes	http://www.pnas.org/content/99/1/443.full.pdf+html
	Vibrio cholerae O395		Core345073_6		0.2			yes	http://www.ncbi.nlm.nih.gov/pubmed/23019319
	Ralstonia solanacearum GMI1000		Core267608_1		4			yes	http://www.pakbs.org/pjbot/PDFs/43(6)/55.pdf
	Vibrio parahaemolyticus RIMD 2210633		Core223926_1		0.2			yes	http://www.ncbi.nlm.nih.gov/pmc/articles/PMC218922/pdf/jbacter00222-0336.pdf
	Yersinia pestis CO92		Core214092_1		1.25			yes	http://microbewiki.kenyon.edu/index.php/Yersinia_pestis
	Mycobacterium tuberculosis H37Rv		Core83332_1		19			yes	http://www.plosone.org/article/info:doi/10.1371/journal.pone.0013356
	Bradyrhizobium japonicum USDA 110		Core224911_1		20			yes	http://www.ncbi.nlm.nih.gov/pmc/articles/PMC176869/
	Bacillus subtilis subsp. subtilis str. 168		Opt224308_1		0.43			yes	http://microbewiki.kenyon.edu/index.php/Bacillus_subtilis
	Sinorhizobium meliloti 1021		Core266834_1		1.5			yes	http://www.ncbi.nlm.nih.gov/pubmed/21432624
	Listeria monocytogenes EGD-e		Core169963_1		1			yes	http://www.plospathogens.org/article/info%3Adoi%2F10.1371%2Fjournal.ppat.1000449
	Bacillus anthracis str. Ames		Core198094_1		0.5			yes	http://www.ppdictionary.com/bacteria/gpbac/anthracis.htm
	Photobacterium profundum SS9		Core298386_1		2.5			yes	http://www.ncbi.nlm.nih.gov/pubmed/22878211
	Photorhabdus luminescens subsp. laumondii TTO1		Core243265_1		0.5			yes	http://aem.asm.org/content/60/1/120.short
	Vibrio cholerae O1 biovar eltor str. N16961		Core243277_1		0.2			yes	http://www.ncbi.nlm.nih.gov/pubmed/23019319
	Salmonella typhimurium LT2		Core99287_1		0.4			yes	http://www.ncbi.nlm.nih.gov/pubmed/10231485
	Escherichia coli K12		Core83333_1		0.35			yes
	Shewanella oneidensis MR-1		Seed211586_1		0.66			yes	http://www.ncbi.nlm.nih.gov/pmc/articles/PMC3282943/
