# Supplementary material for: Maximal Sum of Metabolic Exchange Fluxes Outperforms Biomass Yield as a Predictor of Growth Rate of Microorganisms
Source: PLoS One. 2014 May 27;9(5):e98372. doi: 10.1371/journal.pone.0098372 (PMC4035307; doi:10.1371/journal.pone.0098372)
Supplement: Materials S1 — Zipped file containing matlab code to run SUMEX (read README.txt after unzipping). (ZIP) [file pone.0098372.s003.zip]

Archive with 11 entries (11 files):
- README.txt
- FBA.m
- SCRIPT_run_sumex_on_ecoli.m
- RunTomlabLP.m
- setBIOMASSobjective_SEED.m
- model_ecoli_wt_succinate.mat
- findexchrxnindices.m
- setSUMEXobjective.m
- setSUMEXobjective_SEED.m
- sumex_SEED.m
- solveObjectives.m
