# Supplementary material for: Maximal Sum of Metabolic Exchange Fluxes Outperforms Biomass Yield as a Predictor of Growth Rate of Microorganisms
Source: PLoS One. 2014 May 27;9(5):e98372. doi: 10.1371/journal.pone.0098372 (PMC4035307; doi:10.1371/journal.pone.0098372)
Supplement: Materials S1 — Zipped file containing matlab code to run SUMEX (read README.txt after unzipping). (ZIP) [file pone.0098372.s003.zip › README.txt]

%% README file for sumex matlab code
% 04/21/2014; Matthew Oberhardt

The main script to run code in this folder is:

SCRIPT_run_sumex_on_ecoli.m

With a standard matlab installation and the cplex tomlab LP solver installed, this script should run with no errors.

If you do not have tomlab installed, the GNU optimization library GLPK can be used instead, and should give identical results in most cases.
