# Supplementary material for: Maximal Sum of Metabolic Exchange Fluxes Outperforms Biomass Yield as a Predictor of Growth Rate of Microorganisms
Source: PLoS One. 2014 May 27;9(5):e98372. doi: 10.1371/journal.pone.0098372 (PMC4035307; doi:10.1371/journal.pone.0098372)
Supplement: Materials S1 — Zipped file containing matlab code to run SUMEX (read README.txt after unzipping). (ZIP) [file pone.0098372.s003.zip › FBA.m]

%Flux Balance Analysis
%INPUT:
%1. model - CBM model
%OUTPUT::
%1. opt - the optimum value found
%2. status - the status returned by the LP problem (0=optimal,4=infeasible)
%3. The flux distribution under the optimum found in the problem
function [opt,status,flux_vector] = FBA(model)

model.rowlb = zeros(length(model.mets),1);
model.rowub = zeros(length(model.mets),1);
model.int_vars = zeros(length(model.rxns),1);

res = RunTomlabLP(model,0);%1);;
opt = res.result_opt; 
status = res.result_status;
flux_vector = res.result_vector;
