# Supplementary material for: Maximal Sum of Metabolic Exchange Fluxes Outperforms Biomass Yield as a Predictor of Growth Rate of Microorganisms
Source: PLoS One. 2014 May 27;9(5):e98372. doi: 10.1371/journal.pone.0098372 (PMC4035307; doi:10.1371/journal.pone.0098372)
Supplement: Materials S1 — Zipped file containing matlab code to run SUMEX (read README.txt after unzipping). (ZIP) [file pone.0098372.s003.zip › SCRIPT_run_sumex_on_ecoli.m]

%% Run sumex on ecoli model:
clear;clc;close all
load model_ecoli_wt_succinate

sumex_biomasspercent = 0.05;
[out modelbiomass modelsumex] = solveObjectives(model,sumex_biomasspercent);
