# Supplementary material for: Maximal Sum of Metabolic Exchange Fluxes Outperforms Biomass Yield as a Predictor of Growth Rate of Microorganisms
Source: PLoS One. 2014 May 27;9(5):e98372. doi: 10.1371/journal.pone.0098372 (PMC4035307; doi:10.1371/journal.pone.0098372)
Supplement: Materials S1 — Zipped file containing matlab code to run SUMEX (read README.txt after unzipping). (ZIP) [file pone.0098372.s003.zip › findexchrxnindices.m]

function exchrxnindices = findexchrxnindices(model);
%% exchrxnindices = findexchrxnindices(model);
%% 07/22/2012
% simple code to find exchange reaction indices in seed models:
exchrxnindices = strmatch('EX_',model.rxns);
