# Supplementary material for: Maximal Sum of Metabolic Exchange Fluxes Outperforms Biomass Yield as a Predictor of Growth Rate of Microorganisms
Source: PLoS One. 2014 May 27;9(5):e98372. doi: 10.1371/journal.pone.0098372 (PMC4035307; doi:10.1371/journal.pone.0098372)
Supplement: Materials S1 — Zipped file containing matlab code to run SUMEX (read README.txt after unzipping). (ZIP) [file pone.0098372.s003.zip › setSUMEXobjective.m]

function model = setSUMEXobjective(model)
%% model = setSUMEXobjective(model,setSUMEXbounds)
% Matt O, 07/02/2012
%
% Inputs:
% model: a COBRA model, in the SEED format, or also checked on iAF1260.
%
%%NOTE::::
% this code does NOT set the biomass constraint.
%

exchangeindices = findexchrxnindices(model);
%% Set SUMEX objective:
model.c = zeros(size(model.rxns));
model.c(exchangeindices) = 1;
model.c(find(strcmp(model.rxnsNames,'EX_Biomass_c'))) = 0; % 07/25/2012 - remove the biomass exchange from sumex.
if length(find(strcmp(model.rxnsNames,'EX_Biomass_c'))) <1
    warning(sprintf('''EX_Biomass_c'' rxnName not found in model when setting up sumex. \nThis might be a problem for SEED models, but is OKAY for iAF1260'))
end
