# Supplementary material for: Maximal Sum of Metabolic Exchange Fluxes Outperforms Biomass Yield as a Predictor of Growth Rate of Microorganisms
Source: PLoS One. 2014 May 27;9(5):e98372. doi: 10.1371/journal.pone.0098372 (PMC4035307; doi:10.1371/journal.pone.0098372)
Supplement: Materials S1 — Zipped file containing matlab code to run SUMEX (read README.txt after unzipping). (ZIP) [file pone.0098372.s003.zip › setSUMEXobjective_SEED.m]

function model = setSUMEXobjective_SEED(model)
%% model = setSUMEXobjective_SEED(model,setSUMEXbounds)
% Matt O, 07/02/2012
%
% Inputs:
% model: a COBRA model, in the SEED format

model = setSUMEXobjective(model);
