# Supplementary material for: Maximal Sum of Metabolic Exchange Fluxes Outperforms Biomass Yield as a Predictor of Growth Rate of Microorganisms
Source: PLoS One. 2014 May 27;9(5):e98372. doi: 10.1371/journal.pone.0098372 (PMC4035307; doi:10.1371/journal.pone.0098372)
Supplement: Materials S1 — Zipped file containing matlab code to run SUMEX (read README.txt after unzipping). (ZIP) [file pone.0098372.s003.zip › sumex_SEED.m]

function [opt,modelsumex,c_sumex] = sumex_SEED(model,maxbiomass,sumex_biomasspercent);
%% [opt,modelsumex] = sumex_SEED(model,maxbiomass,sumex_biomasspercent)
% Matt O, 07/29/2012
% This will take a model that already has the proper constraints & KO's &
% media, etc., and also for which the maximum biomass amount has already
% been determined, and will solve sumex for that model.  The model.c field
% doesn't matter, it will be reset to the sumex model.c.
%
% Inputs: 
% model = a CBM.  Must have a field model.biomassindex, which has the index
% of the biomass reaction.
% maxbiomass = 
% sumex_biomasspercent = fraction (i.e., percent / 100) of
% maxbiomass for lower bound in sumex (between 0 and 1.0).
% 
% Outputs:
% opt = sumex value.
% modelsumex = the model set with the sumex c-vector & with the biomass
% constraint.
% c_sumex = the c-vector for sumex in this model.

model = setSUMEXobjective_SEED(model);
model.lb(model.biomassindex) = sumex_biomasspercent*maxbiomass;
c_sumex = model.c;
model.c_sumex = c_sumex;

opt = FBA(model);
modelsumex = model;
