# Supplementary material for: Maximal Sum of Metabolic Exchange Fluxes Outperforms Biomass Yield as a Predictor of Growth Rate of Microorganisms
Source: PLoS One. 2014 May 27;9(5):e98372. doi: 10.1371/journal.pone.0098372 (PMC4035307; doi:10.1371/journal.pone.0098372)
Supplement: Materials S1 — Zipped file containing matlab code to run SUMEX (read README.txt after unzipping). (ZIP) [file pone.0098372.s003.zip › solveObjectives.m]

function [out modelbiomass modelsumex] = solveObjectives(model,sumex_biomasspercent,SUMofEX_flag)
%% out = solveObjectives(model,sumex_biomasspercent)
%
% Matt Oberhardt, 07/22/2012
% solves biomass & sumex.
%
% biomasspercent should be a fraction of 1 (1 being 100%).
%
% works for seed models with a particular constraint set (ie, medium &/or
% knockouts).  the objective needn't be set any which way, because it will
% be reset in this code.

if nargin < 3
    SUMofEX_flag = 0;
end

model = setBIOMASSobjective_SEED(model);
out.biomass = FBA(model);
modelbiomass = model;

% Set model SUMEX objective & biomass constraint & do SUMEX:
[opt modelsumex] = sumex_SEED(model,out.biomass,sumex_biomasspercent);
out.sumex = opt;

if SUMofEX_flag == 1
    ex_rxns = strmatch('EX_',model.rxns);
    minFlux = [],maxFlux = [];
    try
        for m = 1:length(ex_rxns)
            rxn = model.rxns(ex_rxns(m));
            model.c = zeros(length(model.rxns),1);
            model.c(ex_rxns(m)) = 1;
            maxFlux(m,1) = FBA(model);
            model.c(ex_rxns(m)) = -1;
            minFlux(m,1) = FBA(model);
            %                 [minFlux(m,1),maxFlux(m,1)] = fluxVariability(model,100,'max',rxn);
        end
        SUMofEX = sum(mean([minFlux maxFlux]')');
    catch
        SUMofEX = nan;
    end
    out.SUMofEX = SUMofEX;
end
